# Supplementary material for: The Effects of Auxin Transport Inhibition on the Formation of Various Leaf and Vein Patterns
Source: Plants (Basel). 2024 Sep 12;13(18):2566. doi: 10.3390/plants13182566 (PMC11434698; doi:10.3390/plants13182566)
Supplement: Supplementary file 1 [file plants-13-02566-s001.zip]

Archive with 3 entries (3 files):
- Figure S1.ppt
- Figure S2.ppt
- Supplementary Text S1.pdf
